# Supplementary material for: Effect of Malondialdehyde on the Digestibility of Beef Myofibrillar Protein: Potential Mechanisms from Structure to Modification Site
Source: Foods. 2022 Jul 22;11(15):2176. doi: 10.3390/foods11152176 (PMC9330876; doi:10.3390/foods11152176)
Supplement: Supplementary file 1 [file foods-11-02176-s001.zip]

Archive with 1 entries (1 files):
- foods-1814691-supplementary.pdf
